# Supplementary material for: Methylobacterium, a major component of the culturable bacterial endophyte community of wild Brassica seed
Source: PeerJ. 2020 Jul 10;8:e9514. doi: 10.7717/peerj.9514 (PMC7357558; doi:10.7717/peerj.9514)
Supplement: Supplemental Information 4 — The program Geneious will open the .tsv file [file peerj-08-9514-s004.tsv]

#Accession	Sequence ID	Release Date
MN629046	B1.Stenotrophomonas_rhizophila	Oct 30, 2023
MN629047	B2.Bacillus_mycoides	Oct 30, 2023
MN629048	B3.Stenotrophomonas_rhizophila	Oct 30, 2023
MN629049	B4.Methylobacterium_fujisawaense	Oct 30, 2023
MN629050	B5.Pseudomonas_lactis	Oct 30, 2023
MN629051	B6.Pseudomonas_lactis	Oct 30, 2023
MN629052	B7.Methylobacterium_fujisawaense	Oct 30, 2023
MN629053	B8.Sphingobium_yanoikuyae	Oct 30, 2023
MN629054	B11.Methylobacterium_fujisawaense	Oct 30, 2023
MN629055	B12.Methylobacterium_fujisawaense	Oct 30, 2023
MN629056	B13.Pseudomonas_lactis	Oct 30, 2023
MN629057	B14.Stenotrophomonas_rhizophila	Oct 30, 2023
MN629058	B15.Pseudomonas_lactis	Oct 30, 2023
MN629059	B16.Pseudomonas_lactis	Oct 30, 2023
MN629060	B17.Stenotrophomonas_rhizophila	Oct 30, 2023
MN629061	B19.Stenotrophomonas_rhizophila	Oct 30, 2023
MN629062	B20.Methylobacterium_fujisawaense	Oct 30, 2023
MN629063	B21.Methylobacterium_oryzae	Oct 30, 2023
MN629064	B22.Methylobacterium_fujisawaense	Oct 30, 2023
MN629065	B23.Stenotrophomonas_rhizophila	Oct 30, 2023
MN629066	B24.Stenotrophomonas_rhizophila	Oct 30, 2023
MN629067	B25.Methylobacterium_fujisawaense	Oct 30, 2023
MN629068	B26.Novosphingobium_resinovorum	Oct 30, 2023
MN629069	B27.Novosphingobium_clariflavum	Oct 30, 2023
MN629070	B29.Stenotrophomonas_rhizophila	Oct 30, 2023
MN629071	B30.Stenotrophomonas_rhizophila	Oct 30, 2023
MN629072	B31.Sphingomonas_yantingensis	Oct 30, 2023
MN629073	B32.Stenotrophomonas_rhizophila	Oct 30, 2023
MN629074	B33.Pseudomonas_lactis	Oct 30, 2023
MN629075	B34.Pseudomonas_lactis	Oct 30, 2023
MN629076	B35.Pseudomonas_lactis	Oct 30, 2023
MN629077	B36.Sphingomonas_paucimobilis	Oct 30, 2023
MN629078	B37.Sphingomonas_paucimobilis	Oct 30, 2023
MN629079	B38.Micrococcus_aloeverae	Oct 30, 2023
MN629080	B40.Sphingomonas_yantingensis	Oct 30, 2023
MN629081	B41.Methylobacterium_fujisawaense	Oct 30, 2023
MN629082	B42.Methylobacterium_fujisawaense	Oct 30, 2023
MN629083	B43.Methylobacterium_phyllosphaerae	Oct 30, 2023
MN629084	B44.Methylorubrum_extorquens	Oct 30, 2023
MN629085	B47.Plantibacter_flavus	Oct 30, 2023
MN629086	B49.Brevudimonas_vesicularis	Oct 30, 2023
MN629087	B50.Methylobacterium_phyllosphaerae	Oct 30, 2023
MN629088	B51.Methylobacterium_fujisawaense	Oct 30, 2023
MN629089	B52.Methylobacterium_fujisawaense	Oct 30, 2023
MN629090	B53.Methylobacterium_fujisawaense	Oct 30, 2023
MN629091	B55.Methylobacterium_fujisawaense	Oct 30, 2023
MN629092	B57.Kocuria_palustris	Oct 30, 2023
MN629093	B58.Methylobacterium_fujisawaense	Oct 30, 2023
MN629094	B59.Methylobacterium_fujisawaense	Oct 30, 2023
MN629095	B61.Methylobacterium_fujisawaense	Oct 30, 2023
MN629096	B62.Caulobacter_mirabilis	Oct 30, 2023
MN629097	B64.Methylobacterium_phyllosphaerae	Oct 30, 2023
MN629098	B70.Methylobacterium_fujisawaense	Oct 30, 2023
MN629099	B71.Methylobacterium_fujisawaense	Oct 30, 2023
MN629100	B72.Methylobacterium_fujisawaense	Oct 30, 2023
MN629101	B76.Methylobacterium_fujisawaense	Oct 30, 2023
MN629102	B77.Methylobacterium_fujisawaense	Oct 30, 2023
MN629103	B78.Methylobacterium_fujisawaense	Oct 30, 2023
MN629104	B80.Methylobacterium_fujisawaense	Oct 30, 2023
MN629105	B82.Methylobacterium_fujisawaense	Oct 30, 2023
MN629106	B85.Methylobacterium_fujisawaense	Oct 30, 2023
MN629107	B86.Methylobacterium_fujisawaense	Oct 30, 2023
MN629108	B87.Methylobacterium_fujisawaense	Oct 30, 2023
MN629109	B90.Methylobacterium_fujisawaense	Oct 30, 2023
MN629110	B91.Pseudomonas_lactis	Oct 30, 2023
MN629111	B92.Methylobacterium_fujisawaense	Oct 30, 2023
MN629112	B96.Methylobacterium_fujisawaense	Oct 30, 2023
MN629113	B97.Methylobacterium_fujisawaense	Oct 30, 2023
MN629114	B100.Methylobacterium_fujisawaense	Oct 30, 2023
MN629115	B102.Bacillus_mycoides	Oct 30, 2023
MN629116	B103.Paenibacillus_hordei	Oct 30, 2023
MN629117	B106.Methylobacterium_fujisawaense	Oct 30, 2023
MN629118	B107.Methylobacterium_fujisawaense	Oct 30, 2023
MN629119	B108.Methylobacterium_fujisawaense	Oct 30, 2023
MN629120	B109.Methylobacterium_fujisawaense	Oct 30, 2023
MN629121	B110.Methylobacterium_fujisawaense	Oct 30, 2023
MN629122	B111.Sphingomonas_insulae	Oct 30, 2023
MN629123	B113.Methylobacterium_fujisawaense	Oct 30, 2023
MN629124	B114.Methylobacterium_fujisawaense	Oct 30, 2023
MN629125	B115.Methylobacterium_fujisawaense	Oct 30, 2023
MN629126	B116.Methylobacterium_fujisawaense	Oct 30, 2023
MN629127	B118.Methylobacterium_fujisawaense	Oct 30, 2023
MN629128	B119.Methylobacterium_fujisawaense	Oct 30, 2023
MN629129	B120.Methylobacterium_fujisawaense	Oct 30, 2023
MN629130	B124.Methylobacterium_fujisawaense	Oct 30, 2023
MN629131	B125.Methylobacterium_fujisawaense	Oct 30, 2023
MN629132	B126.Methylobacterium_fujisawaense	Oct 30, 2023
MN629133	B128.Methylobacterium_fujisawaense	Oct 30, 2023
MN629134	B130.Methylobacterium_fujisawaense	Oct 30, 2023
MN629135	B131.Methylobacterium_fujisawaense	Oct 30, 2023
